# Supplementary material for: Radiomics features from the peritumoral region can be associated with the epilepsy status of glioblastoma patients
Source: Front Oncol. 2025 Aug 25;15:1587745. doi: 10.3389/fonc.2025.1587745 (PMC12416087; doi:10.3389/fonc.2025.1587745)
Supplement: Supplementary file 2 [file Table1.xlsx]

## Sheet: Table_S4_AllROIs
features	LR	SVM	RF	MLPC
WM__T1_original_firstorder_Energy	19.8514		0
WM__T1_original_firstorder_Maximum	3.26061		0	1.34552
WM__T1_original_firstorder_Kurtosis	0		24.3986	2.85362
WM__T1_original_glcm_JointAverage		6.98938
WM__T1_original_glcm_SumAverage		6.98938		0
WM__T1_original_glszm_LargeAreaHighGrayLevelEmphasis	1.17478		0	0
WM__T1_original_glrlm_GrayLevelVariance				3.40864
WM__T1_original_glrlm_LowGrayLevelRunEmphasis	0	18.2314	0
WM__T1_original_glrlm_ShortRunHighGrayLevelEmphasis	0	2.64358	5.60404	3.02181
WM__T1_original_ngtdm_Coarseness	16.7825		0
WM__T1_original_ngtdm_Busyness	25.6533		0
WM__T1_original_ngtdm_Complexity	21.2899		0	0
WM__T1_original_gldm_DependenceVariance				1.88372
WM__T1_original_gldm_LowGrayLevelEmphasis	0		0	9.29529
WM__T2_original_firstorder_Minimum	2.06186		26.8211	8.51601
WM__T2_original_firstorder_90Percentile	1.29465		0.307038
WM__T2_original_firstorder_Median	1.6303		0
WM__T2_original_firstorder_Range	0		9.15794
WM__T2_original_glcm_Autocorrelation	2.80508		9.57861
WM__T2_original_glcm_InverseVariance	1.10285		0
WM__T2_original_glszm_SizeZoneNonUniformityNormalized	9.08655		0
WM__T2_original_glszm_SmallAreaHighGrayLevelEmphasis	0		16.3334
WM__T2_original_ngtdm_Coarseness				10.4053
WM__T2_original_ngtdm_Contrast	4.05179		0
WM__T2_original_ngtdm_Busyness	43.5147	11.7195	3.90204	28.8221
WM__T2_original_ngtdm_Strength		4.22546		0
WM__T2_original_gldm_HighGrayLevelEmphasis	2.46943		0
WM__cT1_original_firstorder_Energy	27.5953		0
WM__cT1_original_firstorder_TotalEnergy	0		1.55695
WM__cT1_original_firstorder_Maximum	18.293	0	0	1.72675
WM__cT1_original_firstorder_Kurtosis	28.4105		12.4411	0
WM__cT1_original_glcm_Correlation	0		0	2.53966
WM__cT1_original_glcm_Imc2	17.5497		0	2.28177
WM__cT1_original_glcm_MCC	38.3841	1.93319	0	28.4633
WM__cT1_original_glcm_Idmn	88.5399		0
WM__cT1_original_glszm_GrayLevelVariance	9.37425		0	0
WM__cT1_original_glrlm_GrayLevelVariance	0.359626		5.35261
WM__cT1_original_glrlm_RunVariance	81.6351		0	8.53843
WM__cT1_original_glrlm_ShortRunHighGrayLevelEmphasis	0		0.0821991
WM__cT1_original_ngtdm_Strength				8.03947
WM__FLAIR_original_firstorder_Maximum	0		0	4.91675
WM__FLAIR_original_firstorder_Kurtosis				1.64265
WM__FLAIR_original_glszm_ZonePercentage	66.8425		0	11.9863
WM__FLAIR_original_glszm_GrayLevelVariance				18.0187
WM__FLAIR_original_glszm_LargeAreaHighGrayLevelEmphasis	0		8.40848	9.04861
WM__FLAIR_original_glrlm_RunLengthNonUniformity	22.8482		0	3.1059
WM__FLAIR_original_ngtdm_Busyness	50.4915		5.59437
WM__FLAIR_original_gldm_SmallDependenceHighGrayLevelEmphasis	64.3011	50.1718	0.39649	54.1178
TU__original_shape_MeshVolume		18.8874
TU__original_shape_VoxelVolume		18.804
TU__original_shape_SurfaceArea		25.9836		71.6432
TU__original_shape_Maximum2DDiameterSlice	9.614		0
TU__original_shape_Maximum2DDiameterColumn	15.6317		21.8359
TU__original_shape_Maximum2DDiameterRow	0	2.96384	0	14.582
TU__original_shape_MinorAxisLength	99.976		12.8907
TU__original_shape_LeastAxisLength		54.1507		81.0955
TU__T1_original_firstorder_Maximum	0		9.50608
TU__T1_original_firstorder_Median	0	25.7565	3.07521	45.4393
TU__T1_original_firstorder_RobustMeanAbsoluteDeviation	0		0	17.8113
TU__T1_original_glcm_Correlation				10.3493
TU__T1_original_glcm_MCC	0.575402		0
TU__T1_original_glcm_Idmn				3.30212
TU__T1_original_glszm_SmallAreaEmphasis	4.36346		0
TU__T1_original_glszm_GrayLevelVariance	0.791177		0	0
TU__T1_original_glszm_ZoneEntropy	0		0	1.33431
TU__T1_original_glszm_LowGrayLevelZoneEmphasis		100		100
TU__T1_original_glrlm_ShortRunEmphasis		12.7618		46.6839
TU__T1_original_glrlm_GrayLevelNonUniformityNormalized	10.6449	51.7226	0	22.4814
TU__T1_original_glrlm_RunLengthNonUniformity	50.8751		0
TU__T1_original_glrlm_RunLengthNonUniformityNormalized	0	2.1991	0	46.0223
TU__T1_original_glrlm_LowGrayLevelRunEmphasis	48.3817		0
TU__T1_original_glrlm_ShortRunLowGrayLevelEmphasis				6.01559
TU__T1_original_glrlm_ShortRunHighGrayLevelEmphasis	1.00695		0	34.7536
TU__T1_original_glrlm_LongRunHighGrayLevelEmphasis	7.52817		0
TU__T1_original_ngtdm_Busyness	3.50036		15.7532
TU__T1_original_gldm_DependenceNonUniformity	8.82282		0
TU__T2_original_firstorder_Minimum	26.948		7.50429
TU__T2_original_firstorder_Skewness	6.59314		0
TU__T2_original_firstorder_Kurtosis	0		0	4.24399
TU__T2_original_glcm_ClusterProminence	13.3062		0
TU__T2_original_glcm_ClusterShade	3.09278		0	1.1493
TU__T2_original_glcm_DifferenceVariance	2.10981		0
TU__T2_original_glszm_SmallAreaEmphasis	3.47638		0
TU__T2_original_glszm_GrayLevelVariance	4.09974		3.40884	0
TU__T2_original_gldm_DependenceNonUniformityNormalized	4.31551		0
TU__T2_original_gldm_LargeDependenceHighGrayLevelEmphasis	0		0	4.27763
TU__cT1_original_firstorder_Energy	34.8358		0
TU__cT1_original_firstorder_TotalEnergy				56.9603
TU__cT1_original_firstorder_Minimum	0	0	3.22994	0
TU__cT1_original_firstorder_InterquartileRange	28.3865		0
TU__cT1_original_firstorder_Skewness	0	15.0269	0	3.65532
TU__cT1_original_glcm_InverseVariance	26.7322		0.604405	0
TU__cT1_original_glszm_SmallAreaEmphasis	5.51427		0	1.99585
TU__cT1_original_glszm_GrayLevelNonUniformityNormalized	17.4059		0	20.906
TU__cT1_original_glszm_SizeZoneNonUniformityNormalized	0	10.8169	0
TU__cT1_original_glszm_GrayLevelVariance		44.1839		19.9697
TU__cT1_original_glrlm_LongRunEmphasis	2.20571		12.5861	1.42401
TU__cT1_original_ngtdm_Contrast		49.2945		29.293
TU__cT1_original_gldm_DependenceNonUniformityNormalized	21.17		0	14.6381
TU__cT1_original_gldm_LargeDependenceLowGrayLevelEmphasis	2.75713		0	0
TU__FLAIR_original_glcm_ClusterShade	0	42.6409	0	27.2019
TU__FLAIR_original_glcm_Contrast		31.9326
TU__FLAIR_original_glcm_Imc1	0		1.87607
TU__FLAIR_original_glszm_SizeZoneNonUniformity	4.07576		0
TU__FLAIR_original_glszm_SmallAreaLowGrayLevelEmphasis	0		0	7.05276
TU__FLAIR_original_glrlm_RunLengthNonUniformity	36.562	28.9105	0	23.3391
TU__FLAIR_original_glrlm_GrayLevelVariance	0		0	6.16696
TU__FLAIR_original_ngtdm_Coarseness	18.6526	9.67761	0	99.7645
TU__FLAIR_original_ngtdm_Complexity	17.8614		0
TU__FLAIR_original_gldm_SmallDependenceEmphasis				15.9724
TU__FLAIR_original_gldm_DependenceNonUniformity	0		77.9271	3.62169
TU__FLAIR_original_gldm_DependenceVariance	0		0	7.17049
TU__FLAIR_original_gldm_SmallDependenceLowGrayLevelEmphasis	0.743227		1.01056
FH__original_shape_MajorAxisLength		27.4257
FH__original_shape_MinorAxisLength		10.8402
FH__T1_original_firstorder_InterquartileRange	1.29465		0
FH__T1_original_firstorder_RootMeanSquared	59.8178		0
FH__T1_original_glcm_ClusterProminence	0		10.067
FH__T1_original_glcm_Idmn	0		22.1067
FH__T1_original_glcm_Idn	0		7.00626
FH__T1_original_glszm_GrayLevelNonUniformityNormalized		2.89008		0
FH__T1_original_glszm_SizeZoneNonUniformityNormalized				0.336379
FH__T1_original_gldm_DependenceVariance	0		0	5.22509
FH__T1_original_gldm_LargeDependenceHighGrayLevelEmphasis	2.61328		5.88449
FH__T2_original_firstorder_Minimum	0		6.27614	0
FH__T2_original_firstorder_InterquartileRange			0	2.91529
FH__T2_original_glcm_ClusterProminence	8.00767		3.01235
FH__T2_original_glcm_MCC	1.41453		5.96185
FH__T2_original_glszm_SmallAreaEmphasis	5.10669		0	2.82559
FH__T2_original_glszm_GrayLevelVariance	0		0	11.3977
FH__T2_original_glszm_SmallAreaHighGrayLevelEmphasis				24.281
FH__T2_original_glrlm_GrayLevelVariance	20.9302		1.77937
FH__T2_original_ngtdm_Contrast	23.2798		7.1344	8.17963
FH__T2_original_gldm_SmallDependenceLowGrayLevelEmphasis	0		7.02077
FH__cT1_original_firstorder_Entropy	40.6138		0
FH__cT1_original_firstorder_90Percentile	0		2.97367	0.134552
FH__cT1_original_firstorder_RootMeanSquared	64.6368		0
FH__cT1_original_firstorder_Skewness	1.39055		1.98728
FH__cT1_original_firstorder_Kurtosis	4.81899		0
FH__cT1_original_glcm_ClusterShade	0		11.2516
FH__cT1_original_glcm_MCC	0		6.06823
FH__cT1_original_glszm_GrayLevelNonUniformityNormalized	17.2381		14.2011	0
FH__cT1_original_glszm_SmallAreaLowGrayLevelEmphasis	0		3.77149
FH__cT1_original_ngtdm_Strength	3.71614	0	0
FH__FLAIR_original_firstorder_Minimum	0		23.0786	0
FH__FLAIR_original_firstorder_Skewness				13.9485
FH__FLAIR_original_firstorder_Kurtosis	4.65116		0
FH__FLAIR_original_glcm_DifferenceAverage	0		1.43607	0
FH__FLAIR_original_glcm_DifferenceVariance	0		11.6167	7.43959
FH__FLAIR_original_glcm_MCC	0		8.1232
FH__FLAIR_original_glcm_Idn	1.70223		0	0
FH__FLAIR_original_glszm_GrayLevelNonUniformityNormalized	0		2.51432
FH__FLAIR_original_glszm_LowGrayLevelZoneEmphasis	0		0	7.64142
FH__FLAIR_original_ngtdm_Complexity	27.3556		0
FH__FLAIR_original_ngtdm_Strength				5.9371
FH__FLAIR_original_gldm_SmallDependenceEmphasis	0		14.5976
FH__FLAIR_original_gldm_DependenceVariance	28.1947		0	4.4346
periTU_all__original_shape_Maximum2DDiameterSlice		23.2585
periTU_all__original_shape_Maximum2DDiameterRow	0		7.40275
periTU_all__original_shape_MajorAxisLength	0		3.50555
periTU_all__T1_original_firstorder_TotalEnergy				10.2932
periTU_all__T1_original_firstorder_Entropy				7.90492
periTU_all__T1_original_glcm_ClusterTendency				35.8524
periTU_all__T1_original_glszm_ZonePercentage	0		0.164398	0
periTU_all__T1_original_glszm_SmallAreaLowGrayLevelEmphasis	37.3532		0
periTU_all__T1_original_glrlm_GrayLevelNonUniformityNormalized	13.498		0
periTU_all__T1_original_glrlm_RunLengthNonUniformityNormalized	0		3.47654
periTU_all__T1_original_glrlm_ShortRunLowGrayLevelEmphasis	28.7941	11.2401	29.9833	14.0046
periTU_all__T1_original_ngtdm_Contrast	0	2.75033	0	8.76268
periTU_all__T1_original_gldm_DependenceVariance	47.5186	6.34499	0	13.2253
periTU_all__T2_original_firstorder_10Percentile	100	6.99909	3.40401	42.737
periTU_all__T2_original_firstorder_Median	25.8931		0
periTU_all__T2_original_glcm_Contrast				14.3073
periTU_all__T2_original_glcm_Correlation				8.30297
periTU_all__T2_original_glcm_DifferenceVariance		0		5.59511
periTU_all__T2_original_glcm_InverseVariance				8.03386
periTU_all__T2_original_glszm_LowGrayLevelZoneEmphasis	3.76409		0
periTU_all__T2_original_glszm_SmallAreaLowGrayLevelEmphasis	0		0.628581
periTU_all__T2_original_glrlm_RunEntropy	0		7.88144
periTU_all__T2_original_ngtdm_Strength	0		100
periTU_all__T2_original_gldm_GrayLevelNonUniformity				14.8624
periTU_all__cT1_original_firstorder_TotalEnergy				16.0733
periTU_all__cT1_original_firstorder_Median		7.80264		37.0186
periTU_all__cT1_original_firstorder_InterquartileRange	10.5011		0	6.03801
periTU_all__cT1_original_glcm_ClusterProminence	3.81204		11.7303	0
periTU_all__cT1_original_glcm_Imc2	0		0.91386
periTU_all__cT1_original_glcm_Idn	1.22273		0
periTU_all__cT1_original_glszm_LargeAreaEmphasis	23.9271		19.324
periTU_all__cT1_original_glszm_ZonePercentage	19.2999		0
periTU_all__cT1_original_glrlm_ShortRunHighGrayLevelEmphasis	0		2.54334	0
periTU_all__cT1_original_ngtdm_Coarseness	0		14.9699
periTU_all__cT1_original_gldm_DependenceVariance				10.2932
periTU_all__cT1_original_gldm_SmallDependenceLowGrayLevelEmphasis	15.1283		3.68929	21.9768
periTU_all__cT1_original_gldm_LargeDependenceHighGrayLevelEmphasis	0.0479501		0
periTU_all__FLAIR_original_firstorder_Energy	11.7478		0
periTU_all__FLAIR_original_firstorder_Minimum				31.8832
periTU_all__FLAIR_original_firstorder_Median	0		0.715615
periTU_all__FLAIR_original_firstorder_Skewness	19.5876		0
periTU_all__FLAIR_original_firstorder_Kurtosis		15.0405		69.2717
periTU_all__FLAIR_original_glcm_ClusterProminence				9.91198
periTU_all__FLAIR_original_glcm_ClusterShade				10.8146
periTU_all__FLAIR_original_glszm_GrayLevelNonUniformity	0	0	9.30784	0
periTU_all__FLAIR_original_glszm_SmallAreaLowGrayLevelEmphasis	12.3472		0
periTU_all__FLAIR_original_glszm_LargeAreaHighGrayLevelEmphasis	0		5.60646	0
periTU_all__FLAIR_original_glrlm_LongRunHighGrayLevelEmphasis	6.64109		3.4572
periTU_all__FLAIR_original_ngtdm_Busyness				13.2814
periTU_all__FLAIR_original_ngtdm_Strength		49.1489
periTU_all__FLAIR_original_gldm_GrayLevelNonUniformity				1.54174
periTU_all__FLAIR_original_gldm_DependenceVariance	0	3.36174	0	9.50272

## Sheet: Table_S5_CET
features	LR	SVM	RF	MLPC
TU__original_shape_MeshVolume	23.0682	50.4705		25.1831
TU__original_shape_VoxelVolume	23.0682	50.3464		25.3111
TU__original_shape_SurfaceArea	21.0523	52.204		28.7243
TU__original_shape_SurfaceVolumeRatio	6.20018	10.8129	7.38348	0
TU__original_shape_Sphericity	9.60496	16.3011		13.6208
TU__original_shape_Maximum3DDiameter	9.25775	0		0
TU__original_shape_Maximum2DDiameterSlice	12.4854	34.6565		13.9088
TU__original_shape_Maximum2DDiameterColumn	10.9725	9.22458		6.96153
TU__original_shape_Maximum2DDiameterRow	13.7644	8.8827		19.0429
TU__original_shape_MajorAxisLength	1.06289	16.8729	5.39974	0
TU__original_shape_MinorAxisLength	26.7104	71.7998		36.5391
TU__original_shape_LeastAxisLength	40.4783	79.8808	100	51.959
TU__original_shape_Elongation	3.37998	4.26285		3.32077
TU__original_shape_Flatness	16.7263	1.8909		20.4828
TU__T1_original_firstorder_Energy	1.68291	2.45969		0
TU__T1_original_firstorder_TotalEnergy	5.15146	24.14	4.01002	0.775084
TU__T1_original_firstorder_Entropy	5.28964	25.1656	10.3378	15.1817
TU__T1_original_firstorder_10Percentile	2.52613	0		0
TU__T1_original_firstorder_90Percentile	0	11.9142	2.97325	0
TU__T1_original_firstorder_Maximum	0.620018	3.20395		0
TU__T1_original_firstorder_Mean	2.11515	7.37603		0
TU__T1_original_firstorder_Median	9.37467	11.5481		2.77679
TU__T1_original_firstorder_InterquartileRange	0	5.70599		0
TU__T1_original_firstorder_Range	0	1.61861		0
TU__T1_original_firstorder_MeanAbsoluteDeviation	0	1.59138		0
TU__T1_original_firstorder_StandardDeviation	0.641275	5.04039	9.14663	0
TU__T1_original_firstorder_Skewness	0	35.431		1.04174
TU__T1_original_firstorder_Uniformity	4.83614	38.1841	0.612927	10.2681
TU__T1_original_glcm_Autocorrelation	3.9752	13.2545	5.95279	0
TU__T1_original_glcm_JointAverage	5.48096	15.0576		0
TU__T1_original_glcm_ClusterProminence	0	1.53995	4.32988	0
TU__T1_original_glcm_ClusterShade	5.72896	26.4121		15.4306
TU__T1_original_glcm_ClusterTendency	0	2.35985		0
TU__T1_original_glcm_Contrast	3.36227	0	7.40239	0
TU__T1_original_glcm_Correlation	10.0549	8.47427		0
TU__T1_original_glcm_DifferenceAverage	5.03454	0		0
TU__T1_original_glcm_DifferenceEntropy	4.85385	10.6102		0
TU__T1_original_glcm_DifferenceVariance	4.58813	2.62306		0
TU__T1_original_glcm_JointEnergy	3.55004	25.8978	1.38027	0
TU__T1_original_glcm_JointEntropy	1.58725	10.2442		0
TU__T1_original_glcm_Imc1	0	4.48673	6.85721	0
TU__T1_original_glcm_Imc2	0	14.1016	6.57517	0
TU__T1_original_glcm_Idm	4.79008	0		0
TU__T1_original_glcm_MCC	2.72808	0	0	1.52528
TU__T1_original_glcm_Idmn	18.1612	41.7784		4.19896
TU__T1_original_glcm_Id	4.59522	0		0
TU__T1_original_glcm_Idn	0	4.62288		0
TU__T1_original_glcm_SumAverage	5.48096	15.0576		0
TU__T1_original_glcm_SumEntropy	0.453499	17.4145		0
TU__T1_original_glcm_SumSquares	0	0.5113		0
TU__T1_original_glszm_SmallAreaEmphasis	7.19929	4.77415		0
TU__T1_original_glszm_LargeAreaEmphasis	0	8.73143		0
TU__T1_original_glszm_GrayLevelNonUniformity	0	6.38066	0.721646	0.0106663
TU__T1_original_glszm_SizeZoneNonUniformity	2.60762	0		0
TU__T1_original_glszm_SizeZoneNonUniformityNormalized	1.39947	2.08756	12.2601	0
TU__T1_original_glszm_ZonePercentage	6.81311	9.25483		0
TU__T1_original_glszm_ZoneVariance	0	8.58924	1.99634	0
TU__T1_original_glszm_ZoneEntropy	0.499557	0	1.38814	0
TU__T1_original_glszm_LowGrayLevelZoneEmphasis	53.4278	100		65.3701
TU__T1_original_glszm_HighGrayLevelZoneEmphasis	0	0	4.43387	0
TU__T1_original_glszm_SmallAreaLowGrayLevelEmphasis	8.35075	16.6188		1.64261
TU__T1_original_glszm_LargeAreaLowGrayLevelEmphasis	0	2.92258		0
TU__T1_original_glszm_LargeAreaHighGrayLevelEmphasis	1.26484	0		0
TU__T1_original_glrlm_ShortRunEmphasis	12.6377	38.1751	7.63716	12.4724
TU__T1_original_glrlm_GrayLevelNonUniformity	10.1506	18.4431	17.1178	6.06556
TU__T1_original_glrlm_GrayLevelNonUniformityNormalized	2.62533	65.6128		13.564
TU__T1_original_glrlm_RunLengthNonUniformity	7.98229	4.34756		3.27455
TU__T1_original_glrlm_RunLengthNonUniformityNormalized	15.2489	45.2032	0	19.5158
TU__T1_original_glrlm_RunPercentage	1.96988	0		0
TU__T1_original_glrlm_RunEntropy	0	0	5.32569	0
TU__T1_original_glrlm_LowGrayLevelRunEmphasis	19.7095	30.1334	3.81307	22.8792
TU__T1_original_glrlm_HighGrayLevelRunEmphasis	1.94508	2.3659		0
TU__T1_original_glrlm_ShortRunLowGrayLevelEmphasis	15.0115	9.63604	3.84615	13.3862
TU__T1_original_glrlm_ShortRunHighGrayLevelEmphasis	3.35518	7.87826		0
TU__T1_original_ngtdm_Coarseness	0	0	9.99748	0
TU__T1_original_ngtdm_Contrast	7.52879	4.74692		0
TU__T1_original_ngtdm_Busyness	4.46058	1.85157		0
TU__T1_original_ngtdm_Complexity	1.01329	0	1.58195	0.110218
TU__T1_original_ngtdm_Strength	1.95571	2.08151	5.89134	0
TU__T1_original_gldm_SmallDependenceEmphasis	16.3224	11.7085	0	21.1975
TU__T1_original_gldm_GrayLevelNonUniformity	4.17006	9.45451	13.7948	0
TU__T1_original_gldm_DependenceNonUniformity	0.995571	6.95852	21.4524	0
TU__T1_original_gldm_GrayLevelVariance	0	3.95426		0
TU__T1_original_gldm_LowGrayLevelEmphasis	14.4694	12.6101		7.05753
TU__T1_original_gldm_HighGrayLevelEmphasis	3.6705	10.7676		0
TU__T1_original_gldm_SmallDependenceLowGrayLevelEmphasis	100	37.1767	32.9042	100
TU__T1_original_gldm_SmallDependenceHighGrayLevelEmphasis	0.566873	0		0
TU__T1_original_gldm_LargeDependenceLowGrayLevelEmphasis	0	0	4.74742	0
TU__T1_original_gldm_LargeDependenceHighGrayLevelEmphasis	0	18.3281		0
TU__T2_original_firstorder_Energy	1.16209	3.84836		0
TU__T2_original_firstorder_TotalEnergy	8	4.76507		0.817749
TU__T2_original_firstorder_Entropy	4.34367	0.729132	0	0
TU__T2_original_firstorder_Minimum	0	7.26409		0
TU__T2_original_firstorder_10Percentile	0	0.226908		0
TU__T2_original_firstorder_90Percentile	1.71479	3.45506	0.187502	0
TU__T2_original_firstorder_Maximum	1.73959	0	2.71326	0
TU__T2_original_firstorder_InterquartileRange	0.765279	0.5113		0
TU__T2_original_firstorder_Range	2.44818	2.86207		0
TU__T2_original_firstorder_MeanAbsoluteDeviation	1.64039	0.977218
TU__T2_original_firstorder_RobustMeanAbsoluteDeviation	0.75465	3.02847		0
TU__T2_original_firstorder_RootMeanSquared	0	0	3.38291	0
TU__T2_original_firstorder_StandardDeviation	5.54827	0		0
TU__T2_original_firstorder_Skewness	17.6829	18.6609		0
TU__T2_original_firstorder_Kurtosis	11.5323	32.0152		16.355
TU__T2_original_firstorder_Variance	11.4544	2.25698		0.20977
TU__T2_original_firstorder_Uniformity	1.64039	0		0
TU__T2_original_glcm_ClusterProminence	7.68113	6.97365		0
TU__T2_original_glcm_ClusterShade	21.1019	27.0444		1.28351
TU__T2_original_glcm_ClusterTendency	8.3543	0.193628		0
TU__T2_original_glcm_Contrast	7.11426	3.68197		5.27626
TU__T2_original_glcm_Correlation	4.23029	13.6417	5.4864	0
TU__T2_original_glcm_DifferenceAverage	5.0806	4.25983		1.1484
TU__T2_original_glcm_DifferenceEntropy	5.51284	2.09058		0
TU__T2_original_glcm_DifferenceVariance	6.17538	10.0959		5.64247
TU__T2_original_glcm_JointEnergy	9.42427	1.76686		0
TU__T2_original_glcm_JointEntropy	2.98671	0		0
TU__T2_original_glcm_Imc1	8.22675	9.45754		1.38662
TU__T2_original_glcm_Imc2	1.09123	0		0
TU__T2_original_glcm_Idm	4.45704	3.69709		0.366209
TU__T2_original_glcm_MCC	0	0	2.26105	0
TU__T2_original_glcm_Idmn	5.92383	14.8338		0
TU__T2_original_glcm_Id	3.9752	3.83929		0.255991
TU__T2_original_glcm_Idn	2.93003	17.7594	6.77055	0
TU__T2_original_glcm_InverseVariance	0	4.0783		0
TU__T2_original_glcm_MaximumProbability	3.23472	0		0
TU__T2_original_glcm_SumEntropy	0	0	5.63609	0
TU__T2_original_glcm_SumSquares	9.62976	0.738208		0.341321
TU__T2_original_glszm_SmallAreaEmphasis	36.0602	68.375		22.2392
TU__T2_original_glszm_LargeAreaEmphasis	1.54473	4.12368		0
TU__T2_original_glszm_GrayLevelNonUniformity	0.609389	1.26766		0
TU__T2_original_glszm_GrayLevelNonUniformityNormalized	5.74668	8.80102	7.96489	0
TU__T2_original_glszm_SizeZoneNonUniformity	0	7.08559		0
TU__T2_original_glszm_SizeZoneNonUniformityNormalized	13.3818	10.0324		3.01145
TU__T2_original_glszm_GrayLevelVariance	10.3986	45.0186	0	3.21766
TU__T2_original_glszm_ZoneVariance	1.69353	4.14183	17.4881	0
TU__T2_original_glszm_ZoneEntropy	12.3933	52.9332	7.87666	16.1559
TU__T2_original_glszm_LowGrayLevelZoneEmphasis	1.83525	0		0
TU__T2_original_glszm_HighGrayLevelZoneEmphasis	3.80514	10.2684	0.888665	0
TU__T2_original_glszm_SmallAreaLowGrayLevelEmphasis	5.47741	0	14.3526	0
TU__T2_original_glszm_SmallAreaHighGrayLevelEmphasis	0.899911	0	0.515237	0
TU__T2_original_glszm_LargeAreaLowGrayLevelEmphasis	0.0425155	1.29186		0
TU__T2_original_glszm_LargeAreaHighGrayLevelEmphasis	6.27458	9.512	7.2984	2.51369
TU__T2_original_glrlm_ShortRunEmphasis	6.71745	14.386		2.22214
TU__T2_original_glrlm_LongRunEmphasis	0	2.09058		0
TU__T2_original_glrlm_GrayLevelNonUniformity	11.3906	34.4356		9.94809
TU__T2_original_glrlm_GrayLevelNonUniformityNormalized	1.46324	0	1.73006	0
TU__T2_original_glrlm_RunLengthNonUniformity	8.03897	7.33973		1.76349
TU__T2_original_glrlm_RunLengthNonUniformityNormalized	7.59965	31.7339	6.69492	8.20949
TU__T2_original_glrlm_RunPercentage	9.22941	18.2767		3.5661
TU__T2_original_glrlm_GrayLevelVariance	12.4252	5.23402	6.66026	0
TU__T2_original_glrlm_RunVariance	0	2.35682	0	0
TU__T2_original_glrlm_RunEntropy	0	0	0.124476	0
TU__T2_original_glrlm_LowGrayLevelRunEmphasis	1.72542	1.3433		0
TU__T2_original_glrlm_ShortRunLowGrayLevelEmphasis	2.65722	0	4.19752	0
TU__T2_original_glrlm_ShortRunHighGrayLevelEmphasis	0	2.48389	9.30577	0
TU__T2_original_glrlm_LongRunHighGrayLevelEmphasis	2.14703	0.384231	0	0
TU__T2_original_ngtdm_Coarseness	4.87157	14.1561	1.58037	5.37581
TU__T2_original_ngtdm_Contrast	3.94331	0.898557		0
TU__T2_original_ngtdm_Busyness	0.0141718	0.257163	18.788	0
TU__T2_original_ngtdm_Complexity	2.23561	26.9507		5.96601
TU__T2_original_ngtdm_Strength	5.6085	1.57021		0
TU__T2_original_gldm_LargeDependenceEmphasis	0	2.6987	6.09933	0
TU__T2_original_gldm_GrayLevelNonUniformity	3.48273	22.5063		0.664865
TU__T2_original_gldm_DependenceNonUniformity	0.545616	0.756361	0	0
TU__T2_original_gldm_DependenceNonUniformityNormalized	0	3.31891	5.38241	0
TU__T2_original_gldm_GrayLevelVariance	11.7484	6.14468		1.95193
TU__T2_original_gldm_DependenceVariance	5.88485	18.8697		0
TU__T2_original_gldm_DependenceEntropy	0	3.71222	0	0
TU__T2_original_gldm_LowGrayLevelEmphasis	1.67936	2.93166		0
TU__T2_original_gldm_SmallDependenceLowGrayLevelEmphasis	24.2834	1.78199		0
TU__T2_original_gldm_SmallDependenceHighGrayLevelEmphasis	6.31709	20.8241		2.8799
TU__T2_original_gldm_LargeDependenceLowGrayLevelEmphasis	0.201949	1.58533	10.1188	0
TU__T2_original_gldm_LargeDependenceHighGrayLevelEmphasis	0	0	1.32669	0
TU__cT1_original_firstorder_Energy	7.65988	28.893	0	1.52883
TU__cT1_original_firstorder_TotalEnergy	14.5864	50.6338	9.51691	12.5364
TU__cT1_original_firstorder_Entropy	15.2737	21.7015		3.32788
TU__cT1_original_firstorder_Minimum	0	0	5.07989	0
TU__cT1_original_firstorder_10Percentile	0	17.838		0
TU__cT1_original_firstorder_90Percentile	7.02569	0.229934		0
TU__cT1_original_firstorder_Maximum	7.03632	3.13739		0
TU__cT1_original_firstorder_Mean	0.524358	14.3497		0
TU__cT1_original_firstorder_InterquartileRange	2.79894	3.092	2.1413	0
TU__cT1_original_firstorder_Range	0	2.16319		0
TU__cT1_original_firstorder_MeanAbsoluteDeviation	10.1435	15.82		0.391097
TU__cT1_original_firstorder_RobustMeanAbsoluteDeviation	6.90168	0		0
TU__cT1_original_firstorder_RootMeanSquared	0.620018	9.76008		0
TU__cT1_original_firstorder_StandardDeviation	12.3366	26.639		2.75901
TU__cT1_original_firstorder_Skewness	30.7706	38.7015		22.8294
TU__cT1_original_firstorder_Kurtosis	0.768822	23.4351		0
TU__cT1_original_firstorder_Variance	7.35872	4.1146		0
TU__cT1_original_firstorder_Uniformity	21.7538	19.0391		7.78283
TU__cT1_original_glcm_ClusterProminence	3.4473	0.417511	6.26635	0
TU__cT1_original_glcm_ClusterShade	0	0.671649	10.3189	0
TU__cT1_original_glcm_ClusterTendency	5.59787	0		0
TU__cT1_original_glcm_Contrast	4.46767	0		0
TU__cT1_original_glcm_Correlation	0.807795	0		0
TU__cT1_original_glcm_DifferenceAverage	9.25066	3.03755		4.42295
TU__cT1_original_glcm_DifferenceEntropy	9.20106	0		0
TU__cT1_original_glcm_DifferenceVariance	6.5651	0		0
TU__cT1_original_glcm_JointEnergy	0	0	6.67286	0
TU__cT1_original_glcm_JointEntropy	8.5279	0		0
TU__cT1_original_glcm_Imc2	10.9903	0		0
TU__cT1_original_glcm_Idm	13.6404	7.73001		7.49129
TU__cT1_original_glcm_MCC	9.64393	0		0
TU__cT1_original_glcm_Idmn	26.2888	17.0575	7.1361	17.4536
TU__cT1_original_glcm_Id	14.3773	8.7163		8.20238
TU__cT1_original_glcm_Idn	25.031	15.3027	5.36193	26.4631
TU__cT1_original_glcm_InverseVariance	18.9973	19.4929		6.64154
TU__cT1_original_glcm_MaximumProbability	8.30469	0	4.16759	0
TU__cT1_original_glcm_SumEntropy	6.45173	0		0
TU__cT1_original_glcm_SumSquares	5.64748	0		0
TU__cT1_original_glszm_SmallAreaEmphasis	1.47387	8.06583		0
TU__cT1_original_glszm_LargeAreaEmphasis	0.0106289	3.07385		2.20437
TU__cT1_original_glszm_GrayLevelNonUniformity	0.627104	23.0388		0
TU__cT1_original_glszm_GrayLevelNonUniformityNormalized	13.8919	13.7627		8.73569
TU__cT1_original_glszm_SizeZoneNonUniformity	4.21612	11.9293		0
TU__cT1_original_glszm_ZonePercentage	11.7768	18.9514		0
TU__cT1_original_glszm_GrayLevelVariance	26.0301	61.9127		28.8772
TU__cT1_original_glszm_ZoneVariance	0	3.00124		2.1617
TU__cT1_original_glszm_ZoneEntropy	7.47564	1.53995		0
TU__cT1_original_glszm_LargeAreaLowGrayLevelEmphasis	0.138175	1.00747		0
TU__cT1_original_glszm_LargeAreaHighGrayLevelEmphasis	1.79982	0.0121018	2.27681	0.437318
TU__cT1_original_glrlm_ShortRunEmphasis	23.2276	36.2236		20.9059
TU__cT1_original_glrlm_GrayLevelNonUniformity	4.41807	17.5536	3.67598	3.27455
TU__cT1_original_glrlm_GrayLevelNonUniformityNormalized	22.0833	18.4582	5.05467	7.33485
TU__cT1_original_glrlm_RunLengthNonUniformity	8.05314	16.5401		5.84868
TU__cT1_original_glrlm_RunLengthNonUniformityNormalized	23.3446	60.3183	9.18917	26.2817
TU__cT1_original_glrlm_RunPercentage	22.6218	36.8045		24.5111
TU__cT1_original_glrlm_GrayLevelVariance	8.15235	18.2344		0
TU__cT1_original_glrlm_RunVariance	2.65368	0.148247		0
TU__cT1_original_glrlm_RunEntropy	7.11426	0	7.75218	0
TU__cT1_original_glrlm_LowGrayLevelRunEmphasis	2.56156	0	1.40705	0
TU__cT1_original_glrlm_ShortRunLowGrayLevelEmphasis	10.5545	5.69691		0
TU__cT1_original_glrlm_LongRunLowGrayLevelEmphasis	6.30292	0		0
TU__cT1_original_glrlm_LongRunHighGrayLevelEmphasis	0	0.701903	0	0
TU__cT1_original_ngtdm_Contrast	34.9265	62.3544		37.524
TU__cT1_original_ngtdm_Busyness	0	2.64121		1.87371
TU__cT1_original_ngtdm_Complexity	1.3605	1.83342		0
TU__cT1_original_ngtdm_Strength	76.574	82.2195		70.1344
TU__cT1_original_gldm_SmallDependenceEmphasis	1.75376	3.39757		0
TU__cT1_original_gldm_LargeDependenceEmphasis	7.62445	10.223		0
TU__cT1_original_gldm_GrayLevelNonUniformity	0.733392	11.769	7.06835	0
TU__cT1_original_gldm_DependenceNonUniformity	7.65279	12.5072	12.5264	6.36777
TU__cT1_original_gldm_DependenceNonUniformityNormalized	0	11.3515		0
TU__cT1_original_gldm_GrayLevelVariance	7.34455	4.44135		0
TU__cT1_original_gldm_DependenceVariance	10.9229	12.8551		13.4929
TU__cT1_original_gldm_DependenceEntropy	9.36404	1.07101	0	0
TU__cT1_original_gldm_LowGrayLevelEmphasis	2.04429	0		0
TU__cT1_original_gldm_SmallDependenceLowGrayLevelEmphasis	4.00354	0	6.65711	0
TU__cT1_original_gldm_SmallDependenceHighGrayLevelEmphasis	3.19575	0		0
TU__cT1_original_gldm_LargeDependenceLowGrayLevelEmphasis	12.1453	0	3.31831	0
TU__cT1_original_gldm_LargeDependenceHighGrayLevelEmphasis	0	0	12.3956	0
TU__FLAIR_original_firstorder_Energy	18.7954	35.4158	5.63609	6.11178
TU__FLAIR_original_firstorder_TotalEnergy	14.6289	23.2173	4.09511	2.63457
TU__FLAIR_original_firstorder_Entropy	1.04517	0		0
TU__FLAIR_original_firstorder_Minimum	0	8.90691		0
TU__FLAIR_original_firstorder_10Percentile	0.88574	3.39757		0
TU__FLAIR_original_firstorder_90Percentile	0	11.772		0
TU__FLAIR_original_firstorder_Median	0	0.0181527	0	0
TU__FLAIR_original_firstorder_InterquartileRange	0	21.4353		0
TU__FLAIR_original_firstorder_Range	0	13.5298		0
TU__FLAIR_original_firstorder_MeanAbsoluteDeviation	0	19.6866		0
TU__FLAIR_original_firstorder_RobustMeanAbsoluteDeviation	0	20.9512		0
TU__FLAIR_original_firstorder_RootMeanSquared	0	0	2.52261	0
TU__FLAIR_original_firstorder_StandardDeviation	0	18.7457	0	0
TU__FLAIR_original_firstorder_Skewness	41.8069	42.1444		28.5643
TU__FLAIR_original_firstorder_Kurtosis	0.410983	0		0
TU__FLAIR_original_firstorder_Variance	0	15.0486	0	0
TU__FLAIR_original_firstorder_Uniformity	5.26129	0	0	0
TU__FLAIR_original_glcm_Autocorrelation	1.81754	0		0
TU__FLAIR_original_glcm_JointAverage	0	5.84213		0
TU__FLAIR_original_glcm_ClusterProminence	13.5554	10.6405		7.32418
TU__FLAIR_original_glcm_ClusterShade	0	46.7915		22.3814
TU__FLAIR_original_glcm_ClusterTendency	0	17.5052	0	0
TU__FLAIR_original_glcm_Contrast	18.9903	45.0942		7.70461
TU__FLAIR_original_glcm_Correlation	0.81488	21.29		0
TU__FLAIR_original_glcm_DifferenceAverage	6.19309	27.946		0
TU__FLAIR_original_glcm_DifferenceEntropy	2.69973	25.2927	5.27527	0
TU__FLAIR_original_glcm_DifferenceVariance	6.62179	30.8051	0	0
TU__FLAIR_original_glcm_JointEnergy	0.488928	0		0
TU__FLAIR_original_glcm_JointEntropy	0.584588	23.2899		0
TU__FLAIR_original_glcm_Imc1	5.88131	0	11.4833	0
TU__FLAIR_original_glcm_Imc2	15.0753	0	3.70119	0
TU__FLAIR_original_glcm_Idm	2.21435	20.1646	1.41178	0
TU__FLAIR_original_glcm_MCC	0	25.2564	2.83459	0
TU__FLAIR_original_glcm_Idmn	0	2.65634		0
TU__FLAIR_original_glcm_Id	2.38795	11.8234		0
TU__FLAIR_original_glcm_Idn	2.01949	17.6746	4.32515	0
TU__FLAIR_original_glcm_InverseVariance	3.69176	1.96049		0
TU__FLAIR_original_glcm_MaximumProbability	0.396811	27.4135		0
TU__FLAIR_original_glcm_SumAverage	0	5.84213		0
TU__FLAIR_original_glcm_SumEntropy	1.4101	16.3011	0	0
TU__FLAIR_original_glcm_SumSquares	0	21.2598		0
TU__FLAIR_original_glszm_SmallAreaEmphasis	18.1931	22.7483	0	11.6511
TU__FLAIR_original_glszm_LargeAreaEmphasis	0.198406	0.13312		0
TU__FLAIR_original_glszm_GrayLevelNonUniformity	5.62622	19.2085		6.62732
TU__FLAIR_original_glszm_GrayLevelNonUniformityNormalized	1.67582	0	1.27627	0
TU__FLAIR_original_glszm_SizeZoneNonUniformity	3.47919	14.7006	3.86191	10.8476
TU__FLAIR_original_glszm_SizeZoneNonUniformityNormalized	15.1745	8.5015	1.40233	6.96509
TU__FLAIR_original_glszm_ZonePercentage	12.9105	20.0466	5.96697	2.26836
TU__FLAIR_original_glszm_GrayLevelVariance	2.82019	15.5387		0
TU__FLAIR_original_glszm_ZoneVariance	5.10307e-13	0.260188		0
TU__FLAIR_original_glszm_ZoneEntropy	0	0.844099	4.27315	0
TU__FLAIR_original_glszm_LowGrayLevelZoneEmphasis	0	7.52125		0
TU__FLAIR_original_glszm_HighGrayLevelZoneEmphasis	2.26395	0	0	0
TU__FLAIR_original_glszm_SmallAreaLowGrayLevelEmphasis	0	9.92346		0
TU__FLAIR_original_glszm_SmallAreaHighGrayLevelEmphasis	0.304694	0		0
TU__FLAIR_original_glszm_LargeAreaLowGrayLevelEmphasis	0.361382	1.61559		0
TU__FLAIR_original_glszm_LargeAreaHighGrayLevelEmphasis	2.969	1.75173	8.77793	0
TU__FLAIR_original_glrlm_ShortRunEmphasis	0	4.87399	6.18284	0
TU__FLAIR_original_glrlm_LongRunEmphasis	2.46944	0	5.9008	0
TU__FLAIR_original_glrlm_GrayLevelNonUniformity	1.8884	19.1601	19.0701	0
TU__FLAIR_original_glrlm_GrayLevelNonUniformityNormalized	1.92383	0		0
TU__FLAIR_original_glrlm_RunLengthNonUniformity	22.0655	62.8627	16.2528	31.5438
TU__FLAIR_original_glrlm_RunLengthNonUniformityNormalized	4.71568	5.41857		0
TU__FLAIR_original_glrlm_RunPercentage	0.0992028	8.63159		0
TU__FLAIR_original_glrlm_GrayLevelVariance	0	14.7793	8.50219	0
TU__FLAIR_original_glrlm_RunVariance	1.90611	0	3.76895	0
TU__FLAIR_original_glrlm_RunEntropy	0	0	6.78631	0
TU__FLAIR_original_glrlm_LowGrayLevelRunEmphasis	0	24.3155		0
TU__FLAIR_original_glrlm_HighGrayLevelRunEmphasis	2.73516	3.06175	3.5909	0
TU__FLAIR_original_glrlm_ShortRunLowGrayLevelEmphasis	1.44907	33.6278		0
TU__FLAIR_original_glrlm_ShortRunHighGrayLevelEmphasis	0.871568	9.87202		0
TU__FLAIR_original_glrlm_LongRunLowGrayLevelEmphasis	1.1302	0	0	0
TU__FLAIR_original_glrlm_LongRunHighGrayLevelEmphasis	0	8.61646		0
TU__FLAIR_original_ngtdm_Coarseness	25.7998	57.9857	0	0
TU__FLAIR_original_ngtdm_Contrast	0.924712	0		0
TU__FLAIR_original_ngtdm_Busyness	0.255093	2.8893		0
TU__FLAIR_original_ngtdm_Complexity	8.35075	0	2.30202	0
TU__FLAIR_original_ngtdm_Strength	0	7.66648		0
TU__FLAIR_original_gldm_SmallDependenceEmphasis	17.9486	39.7664		10.3143
TU__FLAIR_original_gldm_LargeDependenceEmphasis	0	12.8581		0
TU__FLAIR_original_gldm_GrayLevelNonUniformity	0	0	6.9486	0
TU__FLAIR_original_gldm_DependenceNonUniformity	0	0.0332799		0
TU__FLAIR_original_gldm_DependenceNonUniformityNormalized	5.18335	5.80885	6.24429	0
TU__FLAIR_original_gldm_GrayLevelVariance	0	13.6357		0
TU__FLAIR_original_gldm_DependenceVariance	1.39593	0		0
TU__FLAIR_original_gldm_DependenceEntropy	0	0		0.625756
TU__FLAIR_original_gldm_LowGrayLevelEmphasis	0	29.0533		0
TU__FLAIR_original_gldm_HighGrayLevelEmphasis	2.32064	0	0	0
TU__FLAIR_original_gldm_SmallDependenceLowGrayLevelEmphasis	57.853	68.4961		65.4732
TU__FLAIR_original_gldm_SmallDependenceHighGrayLevelEmphasis	0	7.67253	1.44644	0
TU__FLAIR_original_gldm_LargeDependenceLowGrayLevelEmphasis	0	24.7875	2.44383	0
TU__FLAIR_original_gldm_LargeDependenceHighGrayLevelEmphasis	0	8.99464	0	0

## Sheet: Table_S6_NEL
features	LR	SVM	RF	MLPC
FH__original_shape_MeshVolume		9.45268
FH__original_shape_VoxelVolume		9.50595
FH__original_shape_SurfaceArea	25.5688	14.3378	21.821	23.3684
FH__original_shape_SurfaceVolumeRatio		2.74789
FH__original_shape_Sphericity		51.4293
FH__original_shape_Maximum3DDiameter		14.6554
FH__original_shape_Maximum2DDiameterSlice		20.5774
FH__original_shape_Maximum2DDiameterColumn	5.7492	6.02652	51.7536	3.79587
FH__original_shape_Maximum2DDiameterRow		19.7045
FH__original_shape_MajorAxisLength	86.799	66.4966	78.6526	92.8961
FH__original_shape_MinorAxisLength	100	44.1958	100	100
FH__original_shape_LeastAxisLength	1.44673	13.0079	18.9134	1.56889
FH__original_shape_Elongation		0.42827
FH__T1_original_firstorder_Energy		1.88521
FH__T1_original_firstorder_TotalEnergy		8.54491
FH__T1_original_firstorder_Minimum		2.52454
FH__T1_original_firstorder_90Percentile		23.1409
FH__T1_original_firstorder_Mean		7.0101
FH__T1_original_firstorder_Median		1.63521
FH__T1_original_firstorder_InterquartileRange		13.2456
FH__T1_original_firstorder_MeanAbsoluteDeviation		10.2641
FH__T1_original_firstorder_RobustMeanAbsoluteDeviation		11.3071
FH__T1_original_firstorder_StandardDeviation		9.7498
FH__T1_original_firstorder_Variance		25.395
FH__T1_original_glcm_Autocorrelation		0.436466
FH__T1_original_glcm_JointAverage		0.770476
FH__T1_original_glcm_ClusterProminence		11.9752
FH__T1_original_glcm_ClusterShade		5.62284
FH__T1_original_glcm_ClusterTendency		8.27852
FH__T1_original_glcm_Contrast		10.2395
FH__T1_original_glcm_Correlation		0.272535
FH__T1_original_glcm_DifferenceVariance		8.89326
FH__T1_original_glcm_Idmn		1.80324
FH__T1_original_glcm_SumAverage		0.770476
FH__T1_original_glcm_SumSquares		9.55718
FH__T1_original_glszm_SmallAreaEmphasis		2.32987
FH__T1_original_glszm_LargeAreaEmphasis		0.897523
FH__T1_original_glszm_GrayLevelNonUniformity		5.1126
FH__T1_original_glszm_SizeZoneNonUniformity		3.96303
FH__T1_original_glszm_GrayLevelVariance		0.620889
FH__T1_original_glszm_ZoneVariance		0.663921
FH__T1_original_glszm_ZoneEntropy		5.64947
FH__T1_original_glszm_LowGrayLevelZoneEmphasis		1.89545
FH__T1_original_glszm_LargeAreaLowGrayLevelEmphasis		2.92617
FH__T1_original_glrlm_ShortRunEmphasis		3.72328
FH__T1_original_glrlm_LongRunEmphasis		1.87291
FH__T1_original_glrlm_GrayLevelNonUniformity		3.76427
FH__T1_original_glrlm_RunLengthNonUniformity		3.17821
FH__T1_original_glrlm_RunLengthNonUniformityNormalized		0.0942604
FH__T1_original_glrlm_GrayLevelVariance		14.7251
FH__T1_original_glrlm_RunVariance		2.17004
FH__T1_original_glrlm_ShortRunHighGrayLevelEmphasis		2.1352
FH__T1_original_glrlm_LongRunHighGrayLevelEmphasis		0.883179
FH__T1_original_ngtdm_Contrast		6.32979
FH__T1_original_ngtdm_Busyness		4.11877
FH__T1_original_ngtdm_Complexity		0.223356
FH__T1_original_ngtdm_Strength		0.803262
FH__T1_original_gldm_GrayLevelNonUniformity		1.38932
FH__T1_original_gldm_DependenceNonUniformity		0.78482
FH__T1_original_gldm_DependenceNonUniformityNormalized	0	0	3.31296	0
FH__T1_original_gldm_GrayLevelVariance		9.41784
FH__T1_original_gldm_DependenceVariance		1.11268
FH__T1_original_gldm_HighGrayLevelEmphasis		0.264339
FH__T1_original_gldm_SmallDependenceHighGrayLevelEmphasis		20.0611
FH__T1_original_gldm_LargeDependenceHighGrayLevelEmphasis		7.83386
FH__T2_original_firstorder_10Percentile		13.9382
FH__T2_original_firstorder_90Percentile		6.07979
FH__T2_original_firstorder_Maximum		11.9301
FH__T2_original_firstorder_Mean		7.68632
FH__T2_original_firstorder_Median		6.54085
FH__T2_original_firstorder_InterquartileRange		8.24573
FH__T2_original_firstorder_Range		9.22112
FH__T2_original_firstorder_MeanAbsoluteDeviation		3.23559
FH__T2_original_firstorder_RobustMeanAbsoluteDeviation		7.26215
FH__T2_original_firstorder_RootMeanSquared		7.0224
FH__T2_original_firstorder_Skewness		3.58189
FH__T2_original_firstorder_Kurtosis		1.91594
FH__T2_original_glcm_Autocorrelation		7.28264
FH__T2_original_glcm_ClusterProminence		0.795066
FH__T2_original_glcm_ClusterShade		3.51632
FH__T2_original_glcm_ClusterTendency		1.56964
FH__T2_original_glcm_Contrast		6.8851
FH__T2_original_glcm_Correlation		1.32579
FH__T2_original_glcm_DifferenceAverage		4.01221
FH__T2_original_glcm_DifferenceVariance		4.99785
FH__T2_original_glcm_Imc1		0.739739
FH__T2_original_glcm_Imc2		2.27864
FH__T2_original_glcm_Idm		1.15366
FH__T2_original_glcm_Id		0.209012
FH__T2_original_glcm_InverseVariance		0.514334
FH__T2_original_glcm_MaximumProbability		1.31965
FH__T2_original_glszm_SmallAreaEmphasis		0.899572
FH__T2_original_glszm_LargeAreaEmphasis		5.45071
FH__T2_original_glszm_SizeZoneNonUniformity		1.1967
FH__T2_original_glszm_SizeZoneNonUniformityNormalized		0.854491
FH__T2_original_glszm_GrayLevelVariance		17.5386
FH__T2_original_glszm_ZoneVariance		5.37079
FH__T2_original_glszm_HighGrayLevelZoneEmphasis		22.2639
FH__T2_original_glszm_SmallAreaHighGrayLevelEmphasis		33.5178
FH__T2_original_glszm_LargeAreaLowGrayLevelEmphasis		2.55323
FH__T2_original_glszm_LargeAreaHighGrayLevelEmphasis		3.30321
FH__T2_original_glrlm_LongRunEmphasis		5.97939
FH__T2_original_glrlm_GrayLevelNonUniformity		5.25604
FH__T2_original_glrlm_GrayLevelNonUniformityNormalized		10.9281
FH__T2_original_glrlm_RunLengthNonUniformity		1.88521
FH__T2_original_glrlm_RunLengthNonUniformityNormalized		0.477449
FH__T2_original_glrlm_RunPercentage		0.741788
FH__T2_original_glrlm_RunVariance		8.51212
FH__T2_original_glrlm_RunEntropy		7.26215
FH__T2_original_glrlm_LowGrayLevelRunEmphasis		0.0901621
FH__T2_original_glrlm_HighGrayLevelRunEmphasis		10.7026
FH__T2_original_glrlm_ShortRunHighGrayLevelEmphasis		1.38317
FH__T2_original_glrlm_LongRunLowGrayLevelEmphasis		6.32364
FH__T2_original_glrlm_LongRunHighGrayLevelEmphasis		1.7889
FH__T2_original_ngtdm_Coarseness		0.752034
FH__T2_original_ngtdm_Busyness		14.2825
FH__T2_original_ngtdm_Complexity		14.2395
FH__T2_original_ngtdm_Strength		7.66378
FH__T2_original_gldm_LargeDependenceEmphasis		1.66595
FH__T2_original_gldm_GrayLevelNonUniformity		1.49177
FH__T2_original_gldm_DependenceNonUniformity		0.106555
FH__T2_original_gldm_LowGrayLevelEmphasis		7.7191
FH__T2_original_gldm_HighGrayLevelEmphasis		8.10229
FH__T2_original_gldm_LargeDependenceLowGrayLevelEmphasis		10.8809
FH__T2_original_gldm_LargeDependenceHighGrayLevelEmphasis		15.9689
FH__cT1_original_firstorder_TotalEnergy		16.6636
FH__cT1_original_firstorder_Entropy		4.30729
FH__cT1_original_firstorder_90Percentile		11.0449
FH__cT1_original_firstorder_MeanAbsoluteDeviation		4.96301
FH__cT1_original_firstorder_RobustMeanAbsoluteDeviation		3.78476
FH__cT1_original_firstorder_StandardDeviation		3.37083
FH__cT1_original_firstorder_Uniformity		11.883
FH__cT1_original_glcm_Autocorrelation		1.87291
FH__cT1_original_glcm_JointAverage		2.07578
FH__cT1_original_glcm_ClusterProminence		0.530727
FH__cT1_original_glcm_ClusterShade		1.28891
FH__cT1_original_glcm_ClusterTendency		5.54292
FH__cT1_original_glcm_JointEnergy		4.24172
FH__cT1_original_glcm_MaximumProbability		5.91996
FH__cT1_original_glcm_SumAverage		2.07578
FH__cT1_original_glcm_SumEntropy		0.52253
FH__cT1_original_glcm_SumSquares		3.80525
FH__cT1_original_glszm_SmallAreaEmphasis		0.524579
FH__cT1_original_glszm_LargeAreaEmphasis		0.014344
FH__cT1_original_glszm_GrayLevelNonUniformity		3.34829
FH__cT1_original_glszm_GrayLevelNonUniformityNormalized		5.11465
FH__cT1_original_glszm_SizeZoneNonUniformity		1.23153
FH__cT1_original_glszm_SizeZoneNonUniformityNormalized		1.12088
FH__cT1_original_glszm_ZoneVariance		0.014344
FH__cT1_original_glszm_SmallAreaLowGrayLevelEmphasis		3.64337
FH__cT1_original_glszm_LargeAreaLowGrayLevelEmphasis		0.014344
FH__cT1_original_glszm_LargeAreaHighGrayLevelEmphasis		0.221307
FH__cT1_original_glrlm_ShortRunEmphasis		1.09014
FH__cT1_original_glrlm_GrayLevelNonUniformity		4.06754
FH__cT1_original_glrlm_GrayLevelNonUniformityNormalized		0.788918
FH__cT1_original_glrlm_RunLengthNonUniformity		6.27446
FH__cT1_original_glrlm_RunLengthNonUniformityNormalized		0.629085
FH__cT1_original_glrlm_RunPercentage		6.03881
FH__cT1_original_glrlm_GrayLevelVariance		2.94051
FH__cT1_original_glrlm_RunEntropy		4.09008
FH__cT1_original_glrlm_HighGrayLevelRunEmphasis		0.206963
FH__cT1_original_glrlm_ShortRunHighGrayLevelEmphasis		1.02662
FH__cT1_original_glrlm_LongRunLowGrayLevelEmphasis		5.74783
FH__cT1_original_glrlm_LongRunHighGrayLevelEmphasis		1.26842
FH__cT1_original_ngtdm_Coarseness		0.0409828
FH__cT1_original_ngtdm_Contrast		8.924
FH__cT1_original_ngtdm_Busyness		2.94666
FH__cT1_original_ngtdm_Complexity		2.59011
FH__cT1_original_gldm_LargeDependenceEmphasis		7.32362
FH__cT1_original_gldm_GrayLevelNonUniformity		1.44669
FH__cT1_original_gldm_DependenceNonUniformity		0.684412
FH__cT1_original_gldm_GrayLevelVariance		5.80931
FH__cT1_original_gldm_DependenceEntropy		3.28887
FH__cT1_original_gldm_LowGrayLevelEmphasis		4.07779
FH__cT1_original_gldm_HighGrayLevelEmphasis		1.51021
FH__cT1_original_gldm_LargeDependenceLowGrayLevelEmphasis		5.03473
FH__cT1_original_gldm_LargeDependenceHighGrayLevelEmphasis		10.1678
FH__FLAIR_original_firstorder_10Percentile	80.3543	41.8537	36.3996	79.2622
FH__FLAIR_original_firstorder_90Percentile		24.0364
FH__FLAIR_original_firstorder_Maximum		18.0099
FH__FLAIR_original_firstorder_Mean		26.4872
FH__FLAIR_original_firstorder_Median		20.9606
FH__FLAIR_original_firstorder_InterquartileRange		19.139
FH__FLAIR_original_firstorder_Range		9.96496
FH__FLAIR_original_firstorder_MeanAbsoluteDeviation		17.6943
FH__FLAIR_original_firstorder_RobustMeanAbsoluteDeviation		18.9217
FH__FLAIR_original_firstorder_RootMeanSquared		25.2249
FH__FLAIR_original_firstorder_StandardDeviation		16.7025
FH__FLAIR_original_firstorder_Skewness		29.0445
FH__FLAIR_original_firstorder_Variance		8.00598
FH__FLAIR_original_glcm_ClusterShade		5.1167
FH__FLAIR_original_glcm_Contrast		20.8192
FH__FLAIR_original_glcm_DifferenceVariance		22.9401
FH__FLAIR_original_glcm_Imc1		2.77658
FH__FLAIR_original_glcm_Imc2		3.05527
FH__FLAIR_original_glcm_MCC		2.65773
FH__FLAIR_original_glcm_Idmn		26.9872
FH__FLAIR_original_glcm_Idn		5.32366
FH__FLAIR_original_glcm_SumSquares		4.8667
FH__FLAIR_original_glszm_SmallAreaEmphasis		9.65554
FH__FLAIR_original_glszm_LargeAreaEmphasis		9.58382
FH__FLAIR_original_glszm_GrayLevelNonUniformityNormalized		5.96914
FH__FLAIR_original_glszm_ZonePercentage		45.6036
FH__FLAIR_original_glszm_ZoneVariance		10.0059
FH__FLAIR_original_glszm_ZoneEntropy		18.2947
FH__FLAIR_original_glszm_SmallAreaLowGrayLevelEmphasis		1.40776
FH__FLAIR_original_glszm_SmallAreaHighGrayLevelEmphasis		15.7599
FH__FLAIR_original_glszm_LargeAreaLowGrayLevelEmphasis		3.5655
FH__FLAIR_original_glrlm_GrayLevelNonUniformity		4.11057
FH__FLAIR_original_glrlm_RunEntropy		5.74373
FH__FLAIR_original_glrlm_LowGrayLevelRunEmphasis		34.9829
FH__FLAIR_original_glrlm_HighGrayLevelRunEmphasis		11.9014
FH__FLAIR_original_glrlm_ShortRunLowGrayLevelEmphasis		25.2065
FH__FLAIR_original_glrlm_ShortRunHighGrayLevelEmphasis		11.4014
FH__FLAIR_original_glrlm_LongRunLowGrayLevelEmphasis		9.71292
FH__FLAIR_original_ngtdm_Contrast		6.50601
FH__FLAIR_original_ngtdm_Busyness		0.00614742
FH__FLAIR_original_ngtdm_Strength		12.1985
FH__FLAIR_original_gldm_SmallDependenceEmphasis		19.225
FH__FLAIR_original_gldm_DependenceEntropy		0.241798
FH__FLAIR_original_gldm_LowGrayLevelEmphasis		36.7451
FH__FLAIR_original_gldm_SmallDependenceHighGrayLevelEmphasis		100
FH__FLAIR_original_gldm_LargeDependenceLowGrayLevelEmphasis		26.7064

## Sheet: Table_S7_PeriCET
features	LR	SVM	RF	MLPC
periTU_all__original_shape_SurfaceArea	62.7161	48.6997	60.852	61.1057
periTU_all__original_shape_Maximum2DDiameterSlice	68.8222	100	59.2174	68.8481
periTU_all__original_shape_Maximum2DDiameterRow	41.8763	29.6034	44.2844	42.0238
periTU_all__original_shape_LeastAxisLength	100	65.6113	100	100
periTU_all__T1_original_glrlm_RunVariance	1.78465	0	0	0
periTU_all__T1_original_gldm_DependenceNonUniformity	12.6606	0	49.5687	10.4948
periTU_all__FLAIR_original_firstorder_Minimum	47.2885	13.005	0	45.0671
periTU_all__FLAIR_original_firstorder_Kurtosis	51.3171	45.1689	15.2326	52.6286
periTU_all__FLAIR_original_ngtdm_Strength	21.8589	61.4428	24.3256	22.4827
periTU_all__FLAIR_original_gldm_DependenceNonUniformityNormalized	24.0691	0	21.5673	22.3339
periTU_all__FLAIR_original_gldm_DependenceVariance	24.5203	60.3409	23.9192	22.7096

## Sheet: Table_S8_WM
features	LR	SVM	RF	MLPC
WM__T1_original_firstorder_Energy	0	0		4.57706
WM__T1_original_firstorder_TotalEnergy	0	6.88316		6.53165
WM__T1_original_firstorder_Entropy	8.20841
WM__T1_original_firstorder_Minimum	0	0.701602		13.4915
WM__T1_original_firstorder_10Percentile	19.377	69.2334	0	73.0994
WM__T1_original_firstorder_Maximum	5.68056	66.8795	0	48.5679
WM__T1_original_firstorder_Mean	2.96652
WM__T1_original_firstorder_Median	4.18784
WM__T1_original_firstorder_InterquartileRange	11.5347
WM__T1_original_firstorder_Range	5.58273
WM__T1_original_firstorder_MeanAbsoluteDeviation	7.46363
WM__T1_original_firstorder_RobustMeanAbsoluteDeviation	14.5706	0		12.0516
WM__T1_original_firstorder_StandardDeviation	4.49711
WM__T1_original_firstorder_Skewness	0		36.5353
WM__T1_original_firstorder_Kurtosis	7.56777	20.8674		30.8785
WM__T1_original_firstorder_Variance	1.60003
WM__T1_original_firstorder_Uniformity	7.72872	0		17.6502
WM__T1_original_glcm_Autocorrelation	1.30022
WM__T1_original_glcm_ClusterTendency	5.32079
WM__T1_original_glcm_Contrast	8.73544
WM__T1_original_glcm_Correlation	0	5.49878		7.7869
WM__T1_original_glcm_DifferenceAverage	6.8293
WM__T1_original_glcm_DifferenceEntropy	6.84823
WM__T1_original_glcm_DifferenceVariance	8.524	48.1694		56.5297
WM__T1_original_glcm_JointEnergy	8.35358
WM__T1_original_glcm_JointEntropy	12.797
WM__T1_original_glcm_Imc1	0	7.71111		3.53986
WM__T1_original_glcm_Idm	6.65573
WM__T1_original_glcm_Idmn	0	0		26.3446
WM__T1_original_glcm_Id	6.38117
WM__T1_original_glcm_Idn	0.214599
WM__T1_original_glcm_InverseVariance	5.55433
WM__T1_original_glcm_MaximumProbability	0.126235
WM__T1_original_glcm_SumEntropy	9.37924
WM__T1_original_glcm_SumSquares	10.8404
WM__T1_original_glszm_LargeAreaEmphasis	0.640641
WM__T1_original_glszm_GrayLevelNonUniformity	6.15079	24.3081	0	43.4035
WM__T1_original_glszm_SizeZoneNonUniformity	0.741629
WM__T1_original_glszm_GrayLevelVariance	3.37362
WM__T1_original_glszm_ZoneVariance	0.631174
WM__T1_original_glszm_ZoneEntropy	0	51.9381		39.6515
WM__T1_original_glszm_SmallAreaHighGrayLevelEmphasis	0	1.90786		9.06573
WM__T1_original_glszm_LargeAreaLowGrayLevelEmphasis	0	0		2.44176
WM__T1_original_glszm_LargeAreaHighGrayLevelEmphasis	0.533342	10.9509	0	0.0176796
WM__T1_original_glrlm_ShortRunEmphasis	0.104144
WM__T1_original_glrlm_GrayLevelNonUniformity	0	20.1184		0.903626
WM__T1_original_glrlm_GrayLevelNonUniformityNormalized	0.19882
WM__T1_original_glrlm_RunLengthNonUniformity	4.70856		0
WM__T1_original_glrlm_RunLengthNonUniformityNormalized	0	3.74333		8.52552
WM__T1_original_glrlm_GrayLevelVariance	1.57162		11.7227
WM__T1_original_glrlm_RunVariance	0	0	13.0833	0
WM__T1_original_glrlm_RunEntropy	0	20.261		5.75964
WM__T1_original_glrlm_LowGrayLevelRunEmphasis	2.37952		0
WM__T1_original_glrlm_LongRunLowGrayLevelEmphasis	2.9034
WM__T1_original_ngtdm_Coarseness	0		51.2452
WM__T1_original_ngtdm_Contrast	1.28444
WM__T1_original_ngtdm_Busyness	0		10.2939
WM__T1_original_ngtdm_Complexity	14.4286	0		29.2009
WM__T1_original_ngtdm_Strength	0	1.15558		0
WM__T1_original_gldm_SmallDependenceEmphasis	1.99135
WM__T1_original_gldm_GrayLevelNonUniformity	0	14.5534	2.30365	27.8081
WM__T1_original_gldm_DependenceNonUniformity	0	11.2926	5.78111	15.0886
WM__T1_original_gldm_DependenceNonUniformityNormalized	0.520718
WM__T1_original_gldm_GrayLevelVariance	10.5185
WM__T1_original_gldm_DependenceVariance	0	3.97176		0
WM__T1_original_gldm_LowGrayLevelEmphasis	6.40957
WM__T1_original_gldm_HighGrayLevelEmphasis	1.06037
WM__T1_original_gldm_LargeDependenceHighGrayLevelEmphasis	1.43276	10.5099		21.8658
WM__T2_original_firstorder_Energy	0	0		2.87
WM__T2_original_firstorder_TotalEnergy	2.81819	100	18.383	60.8396
WM__T2_original_firstorder_Entropy	1.83672
WM__T2_original_firstorder_Minimum	27.5065	23.7281		32.4559
WM__T2_original_firstorder_10Percentile	97.3049
WM__T2_original_firstorder_Maximum	1.75782
WM__T2_original_firstorder_Mean	4.23518	0		25.5883
WM__T2_original_firstorder_Median	1.37911		18.0445
WM__T2_original_firstorder_InterquartileRange	19.4528
WM__T2_original_firstorder_Range	4.7843
WM__T2_original_firstorder_RobustMeanAbsoluteDeviation	29.0403
WM__T2_original_firstorder_Skewness	0.312431	7.32229		3.92488
WM__T2_original_firstorder_Kurtosis	0	1.81157		5.14281
WM__T2_original_firstorder_Uniformity	10.0136
WM__T2_original_glcm_ClusterProminence	5.96775
WM__T2_original_glcm_Correlation	0	0		17.6345
WM__T2_original_glcm_DifferenceVariance	7.03127
WM__T2_original_glcm_JointEnergy	11.5442	54.8737		35.6382
WM__T2_original_glcm_Imc1	0	17.5111	0	16.1454
WM__T2_original_glcm_MCC	13.4692	0		22.074
WM__T2_original_glcm_Idmn	52.0624		0
WM__T2_original_glcm_Idn	15.4827
WM__T2_original_glcm_MaximumProbability	7.91492
WM__T2_original_glcm_SumEntropy	1.80831
WM__T2_original_glszm_SmallAreaEmphasis	1.73257	3.23613		2.33175
WM__T2_original_glszm_GrayLevelNonUniformity	2.64777
WM__T2_original_glszm_SizeZoneNonUniformity	3.87225
WM__T2_original_glszm_ZonePercentage	0	2.17793		0.665933
WM__T2_original_glszm_GrayLevelVariance	4.62966	20.4761		19.1726
WM__T2_original_glszm_ZoneEntropy	1.04144	0.910128		10.6235
WM__T2_original_glszm_LowGrayLevelZoneEmphasis	12.1248
WM__T2_original_glszm_HighGrayLevelZoneEmphasis	9.35084	22.8712		30.5445
WM__T2_original_glszm_SmallAreaLowGrayLevelEmphasis	8.16739
WM__T2_original_glszm_SmallAreaHighGrayLevelEmphasis	29.9523
WM__T2_original_glszm_LargeAreaLowGrayLevelEmphasis	0	5.86225		5.22532
WM__T2_original_glszm_LargeAreaHighGrayLevelEmphasis	4.25727
WM__T2_original_glrlm_LongRunEmphasis	11.2917
WM__T2_original_glrlm_GrayLevelNonUniformityNormalized	8.16423
WM__T2_original_glrlm_RunVariance	9.77688	35.6948		25.5039
WM__T2_original_glrlm_LowGrayLevelRunEmphasis	13.1978
WM__T2_original_glrlm_ShortRunLowGrayLevelEmphasis	4.50658	52.0282		12.9258
WM__T2_original_glrlm_ShortRunHighGrayLevelEmphasis	0		17.1103
WM__T2_original_glrlm_LongRunLowGrayLevelEmphasis	9.48023
WM__T2_original_glrlm_LongRunHighGrayLevelEmphasis	3.21583
WM__T2_original_ngtdm_Coarseness	4.96734
WM__T2_original_ngtdm_Contrast	7.51412	25.4843		29.5879
WM__T2_original_ngtdm_Busyness	0	7.54819	35.1263	51.7306
WM__T2_original_ngtdm_Complexity	27.1562
WM__T2_original_ngtdm_Strength	16.2338		0
WM__T2_original_gldm_LargeDependenceEmphasis	0		9.84547
WM__T2_original_gldm_DependenceNonUniformity	0.536498	1.59435		4.90315
WM__T2_original_gldm_DependenceNonUniformityNormalized	7.94963	9.775		22.1919
WM__T2_original_gldm_DependenceVariance	7.13542		12.6591
WM__T2_original_gldm_DependenceEntropy	4.50974
WM__T2_original_gldm_LowGrayLevelEmphasis	11.6168
WM__T2_original_gldm_SmallDependenceHighGrayLevelEmphasis	8.42617	0		39.9128
WM__T2_original_gldm_LargeDependenceLowGrayLevelEmphasis	9.24985
WM__T2_original_gldm_LargeDependenceHighGrayLevelEmphasis	25.8371		38.0718
WM__cT1_original_firstorder_Energy	6.6147	18.2159		11.313
WM__cT1_original_firstorder_10Percentile	2.6604	6.49217	0	0
WM__cT1_original_firstorder_90Percentile	6.14132		0
WM__cT1_original_firstorder_Maximum	13.261
WM__cT1_original_firstorder_InterquartileRange	0.609083
WM__cT1_original_firstorder_Range	11.5189	67.9128	0	87.473
WM__cT1_original_firstorder_RobustMeanAbsoluteDeviation	0.662732
WM__cT1_original_firstorder_RootMeanSquared	0	0.163273		7.24473
WM__cT1_original_firstorder_Kurtosis	0		3.28182
WM__cT1_original_firstorder_Uniformity	0.318743
WM__cT1_original_glcm_JointAverage	0	1.52086		5.18406
WM__cT1_original_glcm_ClusterProminence	1.05722	0		0
WM__cT1_original_glcm_ClusterShade	41.4492		0
WM__cT1_original_glcm_Contrast	0	0.52421		4.17043
WM__cT1_original_glcm_Correlation	3.13062
WM__cT1_original_glcm_DifferenceAverage	0	0		7.84976
WM__cT1_original_glcm_JointEnergy	0	0		3.95828
WM__cT1_original_glcm_Imc1	5.69634
WM__cT1_original_glcm_Imc2	6.22022	13.7772		18.2041
WM__cT1_original_glcm_MCC	13.6681		56.6812
WM__cT1_original_glcm_Idmn	0.703759
WM__cT1_original_glcm_Idn	2.99492	0.941624		16.9528
WM__cT1_original_glcm_InverseVariance	0	3.92723	0	11.3189
WM__cT1_original_glcm_MaximumProbability	0.211443	24.6165		19.7069
WM__cT1_original_glcm_SumAverage	0	1.52086		5.18603
WM__cT1_original_glcm_SumEntropy	0	1.96543		2.73838
WM__cT1_original_glszm_LargeAreaEmphasis	0	1.93176		8.75535
WM__cT1_original_glszm_GrayLevelNonUniformityNormalized	10.3197	17.3232	0	51.5715
WM__cT1_original_glszm_SizeZoneNonUniformity	1.00672
WM__cT1_original_glszm_ZonePercentage	1.25604
WM__cT1_original_glszm_GrayLevelVariance	1.97242
WM__cT1_original_glszm_ZoneVariance	0	1.91873		8.73964
WM__cT1_original_glszm_ZoneEntropy	1.66314	32.7816	16.4003	59.5274
WM__cT1_original_glszm_LowGrayLevelZoneEmphasis	1.3444	7.65934		8.69642
WM__cT1_original_glszm_HighGrayLevelZoneEmphasis	1.93455
WM__cT1_original_glszm_SmallAreaHighGrayLevelEmphasis	0	1.48321		10.046
WM__cT1_original_glrlm_ShortRunEmphasis	0	2.50376		10.6805
WM__cT1_original_glrlm_GrayLevelNonUniformityNormalized	1.316	10.7568		17.6404
WM__cT1_original_glrlm_RunLengthNonUniformity	3.07066	42.141		3.90131
WM__cT1_original_glrlm_RunLengthNonUniformityNormalized	0.192508
WM__cT1_original_glrlm_GrayLevelVariance	0	10.8531		0.699328
WM__cT1_original_glrlm_ShortRunHighGrayLevelEmphasis	0	34.263		25.1012
WM__cT1_original_ngtdm_Coarseness	0.233534
WM__cT1_original_ngtdm_Contrast	3.04226	19.3422		15.6327
WM__cT1_original_ngtdm_Complexity	5.36182
WM__cT1_original_gldm_SmallDependenceEmphasis	1.54953
WM__cT1_original_gldm_GrayLevelNonUniformity	0		8.13752
WM__cT1_original_gldm_DependenceNonUniformityNormalized	0	3.10291		1.23954
WM__cT1_original_gldm_DependenceVariance	0	0.076749		9.0618
WM__cT1_original_gldm_SmallDependenceLowGrayLevelEmphasis	0	0.73889	0	17.9448
WM__cT1_original_gldm_SmallDependenceHighGrayLevelEmphasis	0	13.7707		0.113935
WM__cT1_original_gldm_LargeDependenceLowGrayLevelEmphasis	0	2.57363		6.18788
WM__cT1_original_gldm_LargeDependenceHighGrayLevelEmphasis	0	30.1291	0	36.9858
WM__FLAIR_original_firstorder_Energy	17.1585	3.44864		93.4507
WM__FLAIR_original_firstorder_TotalEnergy	0	55.4266		27.9437
WM__FLAIR_original_firstorder_Entropy	0	0		3.10572
WM__FLAIR_original_firstorder_Minimum	33.5784	87.7596	41.8548	47.1005
WM__FLAIR_original_firstorder_10Percentile	38.6373	84.4283	32.5215	100
WM__FLAIR_original_firstorder_Maximum	44.1317	83.2716		55.793
WM__FLAIR_original_firstorder_Mean	3.0896
WM__FLAIR_original_firstorder_Median	0	16.8862		0
WM__FLAIR_original_firstorder_InterquartileRange	23.1104	97.855	0	47.7842
WM__FLAIR_original_firstorder_Range	43.4121	92.9912	0	57.5414
WM__FLAIR_original_firstorder_RobustMeanAbsoluteDeviation	21.8733
WM__FLAIR_original_firstorder_RootMeanSquared	0	0	45.0245	44.484
WM__FLAIR_original_firstorder_StandardDeviation	0.0631174	0		13.8825
WM__FLAIR_original_firstorder_Skewness	56.468		19.7195
WM__FLAIR_original_firstorder_Kurtosis	0		24.162
WM__FLAIR_original_firstorder_Variance	0	0		54.5181
WM__FLAIR_original_firstorder_Uniformity	5.42178
WM__FLAIR_original_glcm_Autocorrelation	27.9547	0		7.73779
WM__FLAIR_original_glcm_JointAverage	20.3774
WM__FLAIR_original_glcm_ClusterProminence	2.34481		0
WM__FLAIR_original_glcm_ClusterTendency	0	0		46.8432
WM__FLAIR_original_glcm_Correlation	15.1419
WM__FLAIR_original_glcm_DifferenceAverage	10.1146
WM__FLAIR_original_glcm_DifferenceEntropy	10.5343
WM__FLAIR_original_glcm_JointEnergy	6.12238
WM__FLAIR_original_glcm_JointEntropy	3.94484
WM__FLAIR_original_glcm_Imc1	51.9866		42.2109
WM__FLAIR_original_glcm_Idm	14.0247
WM__FLAIR_original_glcm_MCC	1.57478
WM__FLAIR_original_glcm_Id	16.1991
WM__FLAIR_original_glcm_Idn	0	0		14.1437
WM__FLAIR_original_glcm_InverseVariance	18.424
WM__FLAIR_original_glcm_MaximumProbability	12.1312	53.7971	100	39.3529
WM__FLAIR_original_glcm_SumAverage	20.3774
WM__FLAIR_original_glcm_SumEntropy	2.95074
WM__FLAIR_original_glcm_SumSquares	0	0		37.6125
WM__FLAIR_original_glszm_GrayLevelNonUniformity	7.86758
WM__FLAIR_original_glszm_GrayLevelNonUniformityNormalized	1.91877	0		15.399
WM__FLAIR_original_glszm_SizeZoneNonUniformity	10.6132
WM__FLAIR_original_glszm_ZonePercentage	66.9959		22.4342
WM__FLAIR_original_glszm_LowGrayLevelZoneEmphasis	4.78745
WM__FLAIR_original_glszm_HighGrayLevelZoneEmphasis	7.51097
WM__FLAIR_original_glszm_SmallAreaLowGrayLevelEmphasis	6.08136
WM__FLAIR_original_glszm_SmallAreaHighGrayLevelEmphasis	37.9209	18.8781		27.5292
WM__FLAIR_original_glszm_LargeAreaHighGrayLevelEmphasis	2.94127		0
WM__FLAIR_original_glrlm_ShortRunEmphasis	6.22653
WM__FLAIR_original_glrlm_LongRunEmphasis	0.211443
WM__FLAIR_original_glrlm_GrayLevelNonUniformity	0	1.64974		1.93297
WM__FLAIR_original_glrlm_GrayLevelNonUniformityNormalized	2.70142
WM__FLAIR_original_glrlm_RunPercentage	2.72036
WM__FLAIR_original_glrlm_GrayLevelVariance	0		15.2309
WM__FLAIR_original_glrlm_RunVariance	1.18029	0		9.86328
WM__FLAIR_original_glrlm_RunEntropy	9.14571
WM__FLAIR_original_glrlm_LowGrayLevelRunEmphasis	3.8975
WM__FLAIR_original_glrlm_HighGrayLevelRunEmphasis	24.4959
WM__FLAIR_original_glrlm_ShortRunLowGrayLevelEmphasis	3.66712	42.7344		24.2349
WM__FLAIR_original_glrlm_ShortRunHighGrayLevelEmphasis	28.4375
WM__FLAIR_original_glrlm_LongRunLowGrayLevelEmphasis	1.82725
WM__FLAIR_original_glrlm_LongRunHighGrayLevelEmphasis	0	0	0	31.0042
WM__FLAIR_original_ngtdm_Contrast	0	60.1401	0	28.0478
WM__FLAIR_original_ngtdm_Busyness	25.4174
WM__FLAIR_original_ngtdm_Complexity	100	0		57.5905
WM__FLAIR_original_ngtdm_Strength	54.7796
WM__FLAIR_original_gldm_SmallDependenceEmphasis	57.3863
WM__FLAIR_original_gldm_LargeDependenceEmphasis	3.31051
WM__FLAIR_original_gldm_DependenceNonUniformityNormalized	3.30104
WM__FLAIR_original_gldm_DependenceVariance	0		14.4682
WM__FLAIR_original_gldm_DependenceEntropy	3.71761	0		16.2063
WM__FLAIR_original_gldm_LowGrayLevelEmphasis	2.6099
WM__FLAIR_original_gldm_HighGrayLevelEmphasis	27.5507
WM__FLAIR_original_gldm_SmallDependenceLowGrayLevelEmphasis	0.732161
WM__FLAIR_original_gldm_SmallDependenceHighGrayLevelEmphasis	90.8038	1.09042	10.2565	95.5644
WM__FLAIR_original_gldm_LargeDependenceLowGrayLevelEmphasis	2.5531
WM__FLAIR_original_gldm_LargeDependenceHighGrayLevelEmphasis	4.29829	48.3675		0
